# Supplementary material for: Development of Novel Epigenetic Anti-Cancer Therapy Targeting TET Proteins
Source: Int J Mol Sci. 2023 Nov 15;24(22):16375. doi: 10.3390/ijms242216375 (PMC10671484; doi:10.3390/ijms242216375)
Supplement: Supplementary file 1 [file ijms-24-16375-s001.zip]

Archive with 1 entries (1 files):
- ijms-2696803-supplementary.pdf
